# Supplementary material for: A new species of Licania (Chrysobalanaceae) from Cordillera del Cóndor, Ecuador
Source: PhytoKeys. 2013 Sep 27;(26):71–4. doi: 10.3897/phytokeys.26.4590 (PMC3817422; doi:10.3897/phytokeys.26.4590)
Supplement: XML Treatment for Licania condoriensis [file phytokeys.26.4590-treatment1.xml]

<!DOCTYPE tp:taxon-treatment
  PUBLIC "-//TaxonX//DTD Taxonomic Treatment Publishing DTD v0 20100105//EN" "tax-treatment-NSO.dtd">
<tp:taxon-treatment xmlns:tp="http://www.plazi.org/taxpub"><tp:treatment-meta><mixed-citation publication-type="journal"><person-group><name><surname>Prance</surname><given-names>Ghillean T.</given-names></name></person-group><article-title>A new species of <italic>Licania</italic> (Chrysobalanaceae) from Cordillera del Cóndor, Ecuador</article-title><source>PhytoKeys</source><day>27</day><month>9</month><year>2013</year><volume>2013</volume><issue>26</issue><fpage>71</fpage><lpage>74</lpage><pub-id pub-id-type="doi">10.3897/phytokeys.26.4590</pub-id></mixed-citation></tp:treatment-meta><tp:nomenclature><tp:taxon-name>
                        <tp:taxon-name-part taxon-name-part-type="genus">Licania</tp:taxon-name-part>
                        <tp:taxon-name-part taxon-name-part-type="species">condoriensis</tp:taxon-name-part>
                        <object-id xmlns:xlink="http://www.w3.org/1999/xlink" xlink:type="simple">urn:lsid:ipni.org:names:77132009-1</object-id>
                        <object-id xmlns:xlink="http://www.w3.org/1999/xlink" xlink:type="simple">http://species-id.net/wiki/Licania_condoriensis</object-id>
                    </tp:taxon-name><tp:taxon-authority>Prance</tp:taxon-authority><tp:taxon-status xmlns:xlink="http://www.w3.org/1999/xlink" xlink:type="simple">sp. nov.</tp:taxon-status><xref ref-type="fig" rid="F1">Fig. 1</xref></tp:nomenclature><tp:treatment-sec sec-type="latin"><p>Ab <italic><tp:taxon-name>Licania compacta</tp:taxon-name></italic> foliis subcoriaceis, haud nitidibus, haud dense brunneo-tomentosis, staminibus 7-8 differt.</p></tp:treatment-sec><tp:treatment-sec sec-type="Type"><title>Type.</title><p>Ecuador. Zamora-Chinchipe, El Pangui, Cordillera del Cóndor, plateau of Contrafuerte, Tres Patines, W of main Cóndor ridge above Jardin Botánico of EcuaCorriente Copper Company, <named-content xmlns:xlink="http://www.w3.org/1999/xlink" content-type="dwc:verbatimCoordinates" xlink:type="simple">03°37'48"S, 78°26'50"W</named-content>, 1685 m. 2 Dec 2005, <italic>D. Neill &amp; W. Quizhpe 15076</italic> (holotype K; isotypes, MO, QCNE).</p><p>Small tree 3–7 m tall, young branches appressed puberulous, soon glabrous. Leaf lamina broadly ovate, 2.5–6 × 1.5–3.5 cm, subcoriaceous, acute or with short blunt acumen at apex, rounded to subcuneate at base, margins entire, glabrous and dull with densely reticulate prominulous venation above, with well-developed stomatal cavities beneath, the venation flattened around slit-like apertures of cavities, the venation glabrous and the cavities filled by a mass of white, unicellular simple hairs; veins 13–15 pairs, plane above, prominulous beneath; petioles glabrous, 3–10 mm long, rugose, with two sessile glands near apex. Stipules lanceolate, early caducous. Inflorescences short once-branched panicles 3–5 cm long, lateral branches borne at 90 degrees to rachis, the rachis and branches densely yellowish-brown tomentose. Flowers c 2 mm long, sessile or subsessile on primary branches of inflorescence; bracteoles oblong-triangular, acute, 1–1.5 mm long, tomentose on exterior and with ciliate margins. Receptacle campanulate, 1.5 mm long, yellowish-brown tomentose on exterior; calyx-lobes c. 1 mm long, acute, triangular, densely tomentose on exterior, tomentose within; petals absent; stamens 7–8, included, filaments equaling or shorter than the calyx lobes in length, c. 0.8 mm long. Ovary inserted at base of receptacle, unilocular with 2 ovules; style pubescent at base. Young fruit only seen, puberulous, glabrescent, unilocular.</p></tp:treatment-sec><tp:treatment-sec sec-type="Additional specimens examined"><title>Additional specimens examined.</title><p>Ecuador. Morona-Santiago: Limon Indanza, Cordillera del Cóndor, Centro Shuar Yunkumas, Cerro Chuank Naint, <named-content xmlns:xlink="http://www.w3.org/1999/xlink" content-type="dwc:verbatimCoordinates" xlink:type="simple">03°03'31"S, 78°14'48"W</named-content>, 1,130 m, 19 Dec 2005, <italic>A. Wisum &amp; Grupo Shuar de Conservación 326</italic> (K, MO, QCNE); same locality, Asociación Nunkui, <named-content xmlns:xlink="http://www.w3.org/1999/xlink" content-type="dwc:verbatimCoordinates" xlink:type="simple">03°3'34"S, 78°14'45"W</named-content>, 1,150 m, 19 Dec 2005, <italic>C. Morales, A. Wisum &amp; C. Kajekai 1593</italic> (K, MO, QCNE).</p><p>This distinct mid-altitude <!--PageBreak--><italic><tp:taxon-name>Licania</tp:taxon-name></italic> belongs to Section <italic><tp:taxon-name>Licania</tp:taxon-name></italic> of the genus and is probably most closely related to <italic><tp:taxon-name>Licania compacta</tp:taxon-name></italic> Fritsch from Roraima in Guyana, but differs from <italic><tp:taxon-name>Licania compacta</tp:taxon-name></italic> in the much less coriaceous, more acute leaves with a dull rather than shiny upper surface and in lacking the dense pubescence that covers the stomatal cavities of the latter and in the greater number of stamens. The leaves of <italic><tp:taxon-name>Licania condoriensis</tp:taxon-name></italic> are very similar to those of <italic><tp:taxon-name>Licania octandra</tp:taxon-name></italic> (Hofmanns. ex Roem &amp; Schultes) Kuntze subsp. <italic>octandra</italic>, but it differs in the fewer stamens (7-8 vs 9-12) that are included rather than far exserted. All collections of <italic><tp:taxon-name>Licania condoriensis</tp:taxon-name></italic> are from the Cordillera del Cóndor for which this species is named.</p><fig id="F1" position="float" orientation="portrait"><label>Figure 1.</label><caption><p><italic><tp:taxon-name>Licania condoriensis</tp:taxon-name></italic> Prance: <bold>A</bold> habit <bold>B</bold> leaf undersurface showing reticulation from the deep stomatal cavities <bold>C</bold> ovary cross section <bold>D</bold> flower <bold>E</bold> bracteole <bold>F</bold> flower section. (Drawn from <italic>Neill &amp; Quizhpe 15076</italic> by Flora Bamford).</p></caption><graphic xmlns:xlink="http://www.w3.org/1999/xlink" xlink:href="PhytoKeys-026-071-g001.jpg" position="float" orientation="portrait" xlink:type="simple"/></fig><table-wrap id="T1" position="float" orientation="portrait"><label>Table 1.</label><caption><p>Species of <italic><tp:taxon-name>Licania</tp:taxon-name></italic> (<tp:taxon-name>Chrysobalanaceae</tp:taxon-name>) occurring mainly at above 1000 m.&lt;br/&gt;</p></caption><table><tbody><tr><th rowspan="1" colspan="1"><bold>Species</bold></th><th rowspan="1" colspan="1"><bold>Locality</bold></th><th rowspan="1" colspan="1"><bold>Altitude</bold></th></tr><tr><td rowspan="1" colspan="3"><bold><italic><tp:taxon-name>Licania</tp:taxon-name></italic> subgenus <italic><tp:taxon-name>Moquilea</tp:taxon-name></italic> section <italic><tp:taxon-name>Moquilea</tp:taxon-name></italic></bold></td></tr><tr><td rowspan="1" colspan="1"><italic><tp:taxon-name>Licania durifolia</tp:taxon-name></italic> Cuatr.</td><td rowspan="1" colspan="1">Colombia, Ecuador, Peru</td><td rowspan="1" colspan="1">500–2000 m</td></tr><tr><td rowspan="1" colspan="1"><italic><tp:taxon-name>Licania cabrerae</tp:taxon-name></italic> Prance</td><td rowspan="1" colspan="1">Colombia: Antioquia</td><td rowspan="1" colspan="1">2200–2550 m</td></tr><tr><td rowspan="1" colspan="1"><italic><tp:taxon-name>Licania montana</tp:taxon-name></italic> Prance</td><td rowspan="1" colspan="1">Venezuela: Lara</td><td rowspan="1" colspan="1">1300–1500 m</td></tr><tr><td rowspan="1" colspan="1"><italic><tp:taxon-name>Licania hedbergii</tp:taxon-name></italic> Prance</td><td rowspan="1" colspan="1">Ecuador: Napo</td><td rowspan="1" colspan="1">1600 m</td></tr><tr><td rowspan="1" colspan="1"><italic><tp:taxon-name>Licania longicuspidata</tp:taxon-name></italic> Prance</td><td rowspan="1" colspan="1">Ecuador: Carchi</td><td rowspan="1" colspan="1">650–1800 m</td></tr><tr><td rowspan="1" colspan="1"><italic><tp:taxon-name>Licania cariae</tp:taxon-name></italic> A. Cardozo</td><td rowspan="1" colspan="1">Venezuela: Aragua</td><td rowspan="1" colspan="1">1100–2000 m</td></tr><tr><td rowspan="1" colspan="1"><italic><tp:taxon-name>Licania chiriquiensis</tp:taxon-name></italic> Prance</td><td rowspan="1" colspan="1">Panama: Chiriqui</td><td rowspan="1" colspan="1">1007–1200 m</td></tr><tr><td rowspan="1" colspan="3"><bold><italic><tp:taxon-name>Licania</tp:taxon-name></italic> subgenus <italic><tp:taxon-name>Moquilea</tp:taxon-name></italic> section <italic><tp:taxon-name>Leptobalanus</tp:taxon-name></italic></bold></td></tr><tr><td rowspan="1" colspan="1"><italic><tp:taxon-name>Licania jefensis</tp:taxon-name></italic> Prance</td><td rowspan="1" colspan="1">Panama: Chiriqui</td><td rowspan="1" colspan="1">1007 m</td></tr><tr><td rowspan="1" colspan="3"><bold><italic><tp:taxon-name>Licania</tp:taxon-name></italic> subgenus <italic><tp:taxon-name>Licania</tp:taxon-name></italic> section <italic><tp:taxon-name>Hymenopus</tp:taxon-name></italic></bold></td></tr><tr><td rowspan="1" colspan="1"><italic><tp:taxon-name>Licania pakaraimensis</tp:taxon-name></italic> Prance</td><td rowspan="1" colspan="1">Venezuela: Bolívar</td><td rowspan="1" colspan="1">1400 m</td></tr><tr><td rowspan="1" colspan="3"><bold><italic><tp:taxon-name>Licania</tp:taxon-name></italic> subgenus <italic><tp:taxon-name>Licania</tp:taxon-name></italic></bold></td></tr><tr><td rowspan="1" colspan="1"><italic><tp:taxon-name>Licania subrotundata</tp:taxon-name></italic> Maguire</td><td rowspan="1" colspan="1">Venezuela: Dist. Federal</td><td rowspan="1" colspan="1">1200–2000 m</td></tr><tr><td rowspan="1" colspan="1"><italic><tp:taxon-name>Licania aracaensis</tp:taxon-name></italic> Prance</td><td rowspan="1" colspan="1">Brazil: Amazonas</td><td rowspan="1" colspan="1">1000 m</td></tr><tr><td rowspan="1" colspan="1"><italic><tp:taxon-name>Licania pittieri</tp:taxon-name></italic> Prance</td><td rowspan="1" colspan="1">Venezuela: Aragua</td><td rowspan="1" colspan="1">1100–2200 m</td></tr><tr><td rowspan="1" colspan="1"><italic><tp:taxon-name>Licania tepuiensis</tp:taxon-name></italic> Prance</td><td rowspan="1" colspan="1">Venezuela: Bolívar</td><td rowspan="1" colspan="1">1350 m</td></tr><tr><td rowspan="1" colspan="1"><italic><tp:taxon-name>Licania condoriensis</tp:taxon-name></italic> Prance</td><td rowspan="1" colspan="1">Ecuador: Zamora-Chinchipe</td><td rowspan="1" colspan="1">1130–1685 m</td></tr></tbody></table></table-wrap><!--PageBreak--></tp:treatment-sec></tp:taxon-treatment>
